# Supplementary material for: Environmental chamber studies of eye and respiratory irritation from use of a peracetic acid–based hospital surface disinfectant
Source: Antimicrob Steward Healthc Epidemiol. 2023 Apr 11;3(1):e71. doi: 10.1017/ash.2023.138 (PMC10127244; doi:10.1017/ash.2023.138)
Supplement: Supplementary file 1 [file ashsup.zip]

Archive with 3 entries (3 files):
- S2732494X23001389sup001.pdf
- S2732494X23001389sup002.pdf
- S2732494X23001389sup003.pdf
